# Supplementary material for: Determinants of Survival and Post-Progression Outcomes by Sorafenib–Regorafenib Sequencing for Unresectable Hepatocellular Carcinoma
Source: Cancers (Basel). 2022 Apr 15;14(8):2014. doi: 10.3390/cancers14082014 (PMC9030368; doi:10.3390/cancers14082014)
Supplement: Supplementary file 1 [file cancers-14-02014-s001.zip]

Archive with 1 entries (1 files):
- cancers-1656127-supplementary.pdf
